# Supplementary material for: Contrasting phylogeographic patterns and demographic history in closely related species of Daphnia longispina group (Crustacea: Cladocera) with focus on North-Eastern Eurasia
Source: PLoS One. 2018 Nov 14;13(11):e0207347. doi: 10.1371/journal.pone.0207347 (PMC6235318; doi:10.1371/journal.pone.0207347)
Supplement: S1 Table — (XLS) [file pone.0207347.s001.xls]

## Sheet: Лист1
№	ID	Location	Latitude	Longitude	Species	No. of analyzed individuals		Accession numbers		Authors
						12S	ND2	12S	ND2
1	Hls	Halstattersee Lake	47°36' N	13°38' E	D. galeata	1	3	KX027453	KX027484	this study
					D. hyalina	3	2	KX027454, KP253084	KP253103-KP253105	this study
2	CoL	Couronian Lagoon	54°58' N	20°40' E	D. galeata	21	2	HM161705-HM100101	KP253108, KP253109	Zuykova et al., 2010
3	Gl	Glubokoe Lake	55°45' N	36°30' E	D. galeata	5	3	KP253087	KP253106, KP253107	this study
					D. hyalina	5	2	KP253085, KP253086	KP253101, KP253102	this study
4	RbR	Rybinsk Reservoir	58°28' N	37°48' E	D. galeata	3	8	KP253088	KX027479-KX027481, KX027483,	this study
5	Brb1	Barabinsk, temporary pooddle1	55°18' N	78°22' E	D. longispina	2	1	JN903675, JN903675	KP253093, KP253094	Zuykova et al., 2013
					D. cf. longispina	5	5	JN903687-JN903691	KP253116-KP253118	Zuykova et al., 2013
6	Brb2	Barabinsk, temporary poddle2	55°17' N	78°17' E	D. galeata	1	1	JN903661	KX027460	Zuykova et al., 2013
					D. longispina	4	3	JN903678-JN903680	KP253091, KP253092, KP253095	Zuykova et al., 2013
7	Kg	Kargat River (Chany Lake basin)	54°37' N	78°13' E	D. galeata	11	1	JN903650-JN903660	KP253113, KX027463-KX027465,	Zuykova et al., 2013
					D. longispina	4	2	JN903663	KP253096	Zuykova et al., 2013
8	Zd	Zdvinsk, temporary poddle	54°37' N	78°25' E	D. longispina	9	3	JN903668-JN903670	KP253097-KP253099	Zuykova et al., 2013
9	NoT6	Novosibirsk Region, temporary poddle №6	55°21' N	78°28' E	D. galeata	-	1		KX027486	this study
					D. longispina	-	1		KP253100	this study
10	NR	Novosibirsk Reservoir	54°48' N	83°00' E	D. galeata	7	-	HM100087-HM100092		Zuykova et al., 2010
11	Bgsh	Tomsk Region, pond Bogashovo	56°21' N	85°07' E	D. galeata	2	-	KX027446, KX027447		this study
12	Pr	Bolshoye Lake	55°15' N	89°16' E	D. galeata	7	8	JQ861634-JQ861639	KX844622, KX844622	Zuykova et al., 2012
13	Tl	Teletskoye Lake	51°47' N	87°19' E	D. longispina	2	3	JQ861663, JQ861664	KP253090	Zuykova et al., 2012
					D. galeata	8	3	JQ861651-JQ861656	KX027466, KX027469	Zuykova et al., 2012
14	Dr	Dorog-Khol Lake	52°34' N	96°16' E	D. galeata	8	3	JQ861651-JQ861656	KX027466, KX027467, KX027469	Zuykova et al., 2013
15	Td	Todzha Lake	52°25' N	96°35' E	D. galeata	3	2	JQ861640-JQ861642	KX027468	Zuykova et al., 2012
16	P	Todzha Depression, unnamed pond 1	52°26' N	96°16' E	D. longispina	2	-	JQ861665, JQ861666		Zuykova et al., 2012
17	Sp	Todzha Depression, unnamed pond 2	52°26' N	96°17' E	D. longispina	2	-	JQ861667, JQ861668		Zuykova et al., 2012
18	Br	Borzu-Khol Lake	52°38' N	96°44' E	D. galeata	3	-	JQ861657- JQ861659		Zuykova et al., 2012
19	Mn	Many-Khol Lake	52°32' N	96°48' E	D. galeata	3	-	JQ861621-JQ861623		Zuykova et al., 2012
20	Er	Er-Kara-Khol	52°39' N	96°49' E	D. galeata	2	-	JQ861645, JQ861646		Zuykova et al., 2012
21	Sh	Shuram-Khol Lake	52°40' N	96°45' E	D. galeata	2	3	JQ861643, JQ861644	KP253112	Zuykova et al., 2012
22	No	Noyon-Khol Lake	52°45' N	97°04' E	D. galeata	2	3	JQ861631, JQ861632	KX027470	Zuykova et al., 2012
23	Kd	Kadysh Lake	52°37' N	96°59' E	D. galeata	2	3	JQ861647, JQ861648	KX027461, KX027462	Zuykova et al., 2012
	Dd	Dodot Lake	52°49' N	98°06' E	D. galeata	2	3	JQ861649, JQ861650	KX027471, KX027472	Zuykova et al., 2012
24					D. longispina	8	3	JQ861672-JQ861674	KP253089	Zuykova et al., 2012
25	Kr	Karakul Lake	51°59' N	88°40' E	D. galeata	7	5	JQ861624-JQ861630	KX027463-KX027465	Zuykova et al., 2012
26	Kt	Kotokelskoye Lake	52°48' N	108°09' E	D. galeata	3	-	KX027451, KX027450		this study
27	UIG	Ust-Ilimsk Reservoir	57°25' N	102°21' E	D. galeata	6	3	shared haplotypes with the Kargat River, etc.	KX027476	this study
28	Kuz	Kuznetchikha Lake	51°39' N	101°22' E	D. dentifera	1	1	shared haplotype with Srednee Kedrovoye Lake	shared haplotype with Srednee Kedrovoye Lake	this study
29	SK	Srednee Kedrovoye Lake	54°23' N	108°31' E	D. dentifera	6	3	KP253083	KP253115	this study
30	SMr	Sagan-Moryan	54˚06' N	108˚17' E	D. dentifera	5	-	shared haplotype with Srednee Kedrovoye Lake		this study
31	Zh	Zhaakhan Lake (Mongolia)	48°19' N	96°03' E	D. dentifera	2	-	KP253081, KP253082		this study
32	Bnt	Baunt Lake	55°11' N	113°01' E	D. cristata	1	3	KX027455	KX027443-KX027445	this study
33	Dg	Dorong Lake	55°17' N	112°18' E	D. galeata	4	3	KX027449	KX027473-KX027475	this study
34	Bur	Buryatia, Sosnovoye Lake	52°33' N	111°34' E	D. galeata	2	-	KX027448		this study
35	BRs	unnamed lake near Bureya Reservoir	50°11' N	130°08' E	D. cristata	3	3	KX027438	KX027458, KX027459	this study
					D. galeata	1	-	shared haplotype with the Kargat River	KX027463	this study
36	Tmb	Blagoveshensk, pond Tambovka	50°06' N	128°06' E	D. galeata	4	4	KX027452	KX027477, KX027478	this study
37	Kh	Khabarovsk, unnamed pond	48°30' N	135°03' E	D. cristata	6	3	KX027439, KX027440	KX027457	this study
						193 (66)	100
		Canada			D. dentifera			AF277277		Schwenk et al., 2000
		Japan			D. dentifera			AB642001, AB642005-AB642007		Ishida et al., 2011
		Japan			D. dentifera			AB642010-AB642012, AB642025, AB641980,		Ishida et al., 2011
		Japan			D. dentifera			AB641982-AB641985, AB641990, AB641999,		Ishida et al., 2011
		Canada, British Columbia			D. dentifera			DDU34733		Taylor & Colbourne, 1996
		China, Tibet			D. dentifera			KM555351-KM555353, KM555347-KM555350		Ma et al., 2014
		USA			D. dentifera			AY730375, AY730376		Taylor et al., 2005
		Nepal			D. dentifera				JX446620	Moest et al., 2012
		USA, Indiana, Crane Lake			D. dentifera				DQ132624	Ishida et al., 2006
		Japan, Oh-zuka-ike, Toyama			D. dentifera				DQ132625	Ishida et al., 2005
		USA, Washington			D. dentifera				DQ980413	Ishida & Taylor, 2006
		Canada & USA			D. dentifera				DQ980404-DQ980412, DQ845271	Ishida & Taylor, 2007
		China			D. galeata			KM555340, KM555342		Ma et al., 2014
		Slovakia, Lake Nizne Zabie Bielovodske			D. galeata			JX134359		Hamrova et al., 2012
		Sweden, Lake Norrviken			D. galeata			EF375853		Petrusek et al., 2008
		Slovakia, Tatra			D. galeata			DQ337926, DQ337928		Petrusek et al., 2007
		Netherlands, Delftse Houd			D. galeata			FJ178301-FJ178303		Thielsch et al., 2009
		Czech Republic, Stanovice			D. galeata			FJ178304		Thielsch et al., 2009
		Netherlands, Grote Brekken			D. galeata			FJ943777		Giessler & Englbrecht, 2009
		Japan			D. galeata			AB641994, AB642009, AB642022, AB642029		Ishida et al., 2011
		Japan			D. galeata			AB642031, AB642037, AB642038, AB642042		Ishida et al., 2011
		USA			D. galeata			KF214462-KF214466		Wooller et al., 2013 (unpubl.)
		Europe			D. galeata			DGU34646-DGU34649		Taylor & Colbourne, 1996
		Japan			D. galeata			AY730359		Taylor et al., 2005
		England			D. galeata			AY730360		Taylor et al., 2005
		Germany			D. galeata			AY730361		Taylor et al., 2005
		Scotland			D. galeata			AY730362		Taylor et al., 2005
		USA			D. galeata			AY730363		Taylor et al., 2005
		Canada			D. galeata			AY730364		Taylor et al., 2005
		USA			D. galeata			AY730367-AY730369		Taylor et al., 2005
		Canada			D. galeata			AF064174		Taylor et al., 1998
		Spain			D. galeata			AF277265		Schwenk et al., 2000
		Finland			D. galeata			AF277266		Schwenk et al., 2000
		Germany			D. galeata			AF277268		Schwenk et al., 2000
		Canada			D. galeata				DQ132605	Ishida et al., 2006
		Canada			D. galeata				DQ980238, DQ980240, DQ980287	Ishida & Taylor (unpubl.)
		Canada			D. galeata				DQ980246, DQ980269, DQ980278	Ishida & Taylor (unpubl.)
		Canada			D. galeata				DQ980319, DQ980320	Ishida & Taylor (unpubl.)
		USA			D. galeata				DQ980244, DQ980248, DQ980251	Ishida & Taylor (unpubl.)
		USA			D. galeata				DQ980253, DQ980254, DQ980281	Ishida & Taylor (unpubl.)
		USA			D. galeata				DQ980282	Ishida & Taylor (unpubl.)
		Czech Republic			D. galeata				DQ980328-DQ980331, DQ980333	Ishida & Taylor (unpubl.)
		Finland			D. galeata				DQ980334, DQ980339, DQ980343	Ishida & Taylor (unpubl.)
		Germany			D. galeata				DQ980347	Ishida & Taylor (unpubl.)
		Japan			D. galeata				DQ980354	Ishida & Taylor (unpubl.)
		Sweden			D. galeata				DQ980378	Ishida & Taylor (unpubl.)
		Russia, Siberia (Tomsk Area)			D. galeata				DQ980370, DQ980372	Ishida & Taylor (unpubl.)
		Spain, Pyrenees			D. longispina			KF977676-KF977678, KF977681		Ventura et al., 2014
		Czech Republic			D. longispina			KF977684, KF977685		Ventura et al., 2014
		Denmark			D. longispina			KF977687		Ventura et al., 2014
		Spain, Donana			D. longispina			KF977693, KF977694		Ventura et al., 2014
		Sweden, Koarp			D. longispina			KF977695, KF977696		Ventura et al., 2014
		Germany, Heidelberg			D. longispina			JX457151		Moest et al., 2012
		Spain, Donana			D. longispina			JX457152		Moest et al., 2012
		Montenegro, Lake Valovito			D. longispina			JX134327		Hamrova et al., 2012
		Bosnia and Herzegovina, Lake Jugovo			D. longispina			JX134329		Hamrova et al., 2012
		Albania, Lake Dashit			D. longispina			JX134344		Hamrova et al., 2012
		Slovakia			D. longispina			JX134349, JX134350, JX134355		Hamrova et al., 2013
		Ethiopia, Lake Tana			D. longispina			EF375828		Petrusek et al., 2008
		Russia, Lake Glubokoe			D. longispina			EF375833		Petrusek et al., 2008
		Czech Republic			D. longispina			EF375834, EF375835		Petrusek et al., 2008
		Israel, Lake Hula			D. longispina			EF375840		Petrusek et al., 2008
		Denmark, Pernilleso			D. longispina			EF375837		Petrusek et al., 2008
		Switzerland			D. longispina			EF375846, EF375847		Petrusek et al., 2008
		Austria, Mondsee			D. longispina			EF375827		Petrusek et al., 2008
		Germany, Constance			D. longispina			EF375829		Petrusek et al., 2008
		Norway			D. longispina			EF375841, EF375842		Petrusek et al., 2008
		Sweden, pond in Laerjeholm			D. longispina			EF375845		Petrusek et al., 2008
		Slovakia, Tatra			D. longispina			DQ337929, DQ337931, DQ337934-DQ337937		Petrusek et al., 2007
		Switzerland			D. longispina			AY730370		Taylor et al., 2005
		Slovakia			D. longispina			AY730371		Taylor et al., 2005
		Ethiopia			D. longispina			AF277274		Schwenk et al., 2000
		Slovakia, Vysne Furkotske			D. longispina				DQ132608	Ishida et al., 2006
		Finland: pond south of Muono			D. longispina				DQ132610	Ishida et al., 2006
		England, Buttermere			D. longispina				DQ132612	Ishida et al., 2006
